# Supplementary material for: Hepatic Epithelioid Hemangioendothelioma in a Dog
Source: Animals (Basel). 2024 Apr 25;14(9):1302. doi: 10.3390/ani14091302 (PMC11083527; doi:10.3390/ani14091302)
Supplement: Supplementary file 1 [file animals-14-01302-s001.zip]

Archive with 2 entries (2 files):
- Supplementary Figure S1 legend.pdf
- Supplementary Table S1.pdf
